# Supplementary material for: The value of preoperative positron emission tomography/computed tomography in differentiating the invasive degree of hypometabolic lung adenocarcinoma
Source: BMC Med Imaging. 2023 Feb 10;23:31. doi: 10.1186/s12880-023-00986-8 (PMC9912592; doi:10.1186/s12880-023-00986-8)
Supplement: Supplementary file 1 — Additional file 1. Correlation of parameters with SUVmax. [file 12880_2023_986_MOESM1_ESM.xlsx]

## Sheet: Sheet1
Correlation of parameters with SUVmax.
Parameters	SUVmax
	r	p value
Fasting blood level	0.076	0.392
Height	-0.016	0.855
Weight	0.021	0.814
Age	0.164	0.064
Gender	0.052	0.562
